# Supplementary material for: Income, health, and racial gaps between 340B hospitals, child sites, and nearby neighborhoods
Source: Health Aff Sch. 2025 Jun 14;3(7):qxaf121. doi: 10.1093/haschl/qxaf121 (PMC12266128; doi:10.1093/haschl/qxaf121)
Supplement: qxaf121_Supplementary_Data [file qxaf121_supplementary_data.zip]

Archive with 4 entries (4 files):
- coi_disclosure-UN.docx
- COI Masia updated.docx
- coi_disclosure (1).docx
- coi_disclosure-SCM.docx
